# Supplementary material for: Aflatoxin B1 Exposure in Sheep: Insights into Hepatotoxicity Based on Oxidative Stress, Inflammatory Injury, Apoptosis, and Gut Microbiota Analysis
Source: Toxins (Basel). 2022 Dec 1;14(12):840. doi: 10.3390/toxins14120840 (PMC9787800; doi:10.3390/toxins14120840)
Supplement: Supplementary file 1 [file toxins-14-00840-s001.zip]

Archive with 1 entries (1 files):
- toxins-2046497-supplementary.pdf
